# Supplementary material for: Diet-induced loss of adipose hexokinase 2 correlates with hyperglycemia
Source: eLife. 2023 Mar 15;12:e85103. doi: 10.7554/eLife.85103 (PMC10017106; doi:10.7554/eLife.85103)
Supplement: Figure 1—source data 1. [file elife-85103-fig1-data1.zip]

Archive with 36 entries (33 files):
- Figure 1 - source data/
- __MACOSX/._Figure 1 - source data
- Figure 1 - source data/.DS_Store
- __MACOSX/Figure 1 - source data/._.DS_Store
- Figure 1 - source data/source data Figure1B/
- __MACOSX/Figure 1 - source data/._source data Figure1B
- Figure 1 - source data/Figure 1B - source data.pdf
- __MACOSX/Figure 1 - source data/._Figure 1B - source data.pdf
- Figure 1 - source data/Figure1E-1F - source data.pdf
- __MACOSX/Figure 1 - source data/._Figure1E-1F - source data.pdf
- Figure 1 - source data/source data Figure1E-1F/
- __MACOSX/Figure 1 - source data/._source data Figure1E-1F
- Figure 1 - source data/Figure 1 - source data.xlsx
- __MACOSX/Figure 1 - source data/._Figure 1 - source data.xlsx
- Figure 1 - source data/source data Figure1B/.DS_Store
- __MACOSX/Figure 1 - source data/source data Figure1B/._.DS_Store
- Figure 1 - source data/source data Figure1B/sWAT_HK2_CALX.tif
- __MACOSX/Figure 1 - source data/source data Figure1B/._sWAT_HK2_CALX.tif
- Figure 1 - source data/source data Figure1B/BAT_CALX.tif
- __MACOSX/Figure 1 - source data/source data Figure1B/._BAT_CALX.tif
- Figure 1 - source data/source data Figure1B/muscle_CALX.tif
- __MACOSX/Figure 1 - source data/source data Figure1B/._muscle_CALX.tif
- Figure 1 - source data/source data Figure1B/BAT_HK2.tif
- __MACOSX/Figure 1 - source data/source data Figure1B/._BAT_HK2.tif
- Figure 1 - source data/source data Figure1B/vWAT_HK2_CALX.tif
- __MACOSX/Figure 1 - source data/source data Figure1B/._vWAT_HK2_CALX.tif
- Figure 1 - source data/source data Figure1B/muscle_HK2.tif
- __MACOSX/Figure 1 - source data/source data Figure1B/._muscle_HK2.tif
- Figure 1 - source data/source data Figure1E-1F/eWAT_sWAT_CALX.tif
- __MACOSX/Figure 1 - source data/source data Figure1E-1F/._eWAT_sWAT_CALX.tif
- Figure 1 - source data/source data Figure1E-1F/.DS_Store
- __MACOSX/Figure 1 - source data/source data Figure1E-1F/._.DS_Store
- Figure 1 - source data/source data Figure1E-1F/eWAT_HK2.tif
- __MACOSX/Figure 1 - source data/source data Figure1E-1F/._eWAT_HK2.tif
- Figure 1 - source data/source data Figure1E-1F/sWAT_HK2.tif
- __MACOSX/Figure 1 - source data/source data Figure1E-1F/._sWAT_HK2.tif
