# Supplementary material for: Diet-induced loss of adipose hexokinase 2 correlates with hyperglycemia
Source: eLife. 2023 Mar 15;12:e85103. doi: 10.7554/eLife.85103 (PMC10017106; doi:10.7554/eLife.85103)
Supplement: Figure 1—figure supplement 2—source data 1. [file elife-85103-fig1-figsupp2-data1.zip]

Archive with 42 entries (40 files):
- Figure 1 - figure supplement 2 - source data/
- __MACOSX/._Figure 1 - figure supplement 2 - source data
- Figure 1 - figure supplement 2 - source data/source data Figure 1 - figure supplement 2D-F/
- __MACOSX/Figure 1 - figure supplement 2 - source data/._source data Figure 1 - figure supplement 2D-F
- Figure 1 - figure supplement 2 - source data/.DS_Store
- __MACOSX/Figure 1 - figure supplement 2 - source data/._.DS_Store
- Figure 1 - figure supplement 2 - source data/Figure 1 - figure supplement 2 - source data.xlsx
- __MACOSX/Figure 1 - figure supplement 2 - source data/._Figure 1 - figure supplement 2 - source data.xlsx
- Figure 1 - figure supplement 2 - source data/Figure 1 figure supplment 2D-F.pdf
- __MACOSX/Figure 1 - figure supplement 2 - source data/._Figure 1 figure supplment 2D-F.pdf
- Figure 1 - figure supplement 2 - source data/source data Figure 1 - figure supplement 2D-F/vWAT_GLUT4.tif
- __MACOSX/Figure 1 - figure supplement 2 - source data/source data Figure 1 - figure supplement 2D-F/._vWAT_GLUT4.tif
- Figure 1 - figure supplement 2 - source data/source data Figure 1 - figure supplement 2D-F/BAT_GLUT4.tif
- __MACOSX/Figure 1 - figure supplement 2 - source data/source data Figure 1 - figure supplement 2D-F/._BAT_GLUT4.tif
- Figure 1 - figure supplement 2 - source data/source data Figure 1 - figure supplement 2D-F/BAT_AKT.tif
- __MACOSX/Figure 1 - figure supplement 2 - source data/source data Figure 1 - figure supplement 2D-F/._BAT_AKT.tif
- Figure 1 - figure supplement 2 - source data/source data Figure 1 - figure supplement 2D-F/.DS_Store
- __MACOSX/Figure 1 - figure supplement 2 - source data/source data Figure 1 - figure supplement 2D-F/._.DS_Store
- Figure 1 - figure supplement 2 - source data/source data Figure 1 - figure supplement 2D-F/vWAT_HK2.png
- __MACOSX/Figure 1 - figure supplement 2 - source data/source data Figure 1 - figure supplement 2D-F/._vWAT_HK2.png
- Figure 1 - figure supplement 2 - source data/source data Figure 1 - figure supplement 2D-F/sWAT_AKT-pS473.tif
- __MACOSX/Figure 1 - figure supplement 2 - source data/source data Figure 1 - figure supplement 2D-F/._sWAT_AKT-pS473.tif
- Figure 1 - figure supplement 2 - source data/source data Figure 1 - figure supplement 2D-F/BAT_AKTpS473.tif
- __MACOSX/Figure 1 - figure supplement 2 - source data/source data Figure 1 - figure supplement 2D-F/._BAT_AKTpS473.tif
- Figure 1 - figure supplement 2 - source data/source data Figure 1 - figure supplement 2D-F/vWAT_AKT-pS473.tif
- __MACOSX/Figure 1 - figure supplement 2 - source data/source data Figure 1 - figure supplement 2D-F/._vWAT_AKT-pS473.tif
- Figure 1 - figure supplement 2 - source data/source data Figure 1 - figure supplement 2D-F/vWAT_CALX.tif
- __MACOSX/Figure 1 - figure supplement 2 - source data/source data Figure 1 - figure supplement 2D-F/._vWAT_CALX.tif
- Figure 1 - figure supplement 2 - source data/source data Figure 1 - figure supplement 2D-F/BAT_CALX.tif
- __MACOSX/Figure 1 - figure supplement 2 - source data/source data Figure 1 - figure supplement 2D-F/._BAT_CALX.tif
- Figure 1 - figure supplement 2 - source data/source data Figure 1 - figure supplement 2D-F/sWAT_HK2.tif
- __MACOSX/Figure 1 - figure supplement 2 - source data/source data Figure 1 - figure supplement 2D-F/._sWAT_HK2.tif
- Figure 1 - figure supplement 2 - source data/source data Figure 1 - figure supplement 2D-F/vWAT_AKT.png
- __MACOSX/Figure 1 - figure supplement 2 - source data/source data Figure 1 - figure supplement 2D-F/._vWAT_AKT.png
- Figure 1 - figure supplement 2 - source data/source data Figure 1 - figure supplement 2D-F/BAT_HK2.tif
- __MACOSX/Figure 1 - figure supplement 2 - source data/source data Figure 1 - figure supplement 2D-F/._BAT_HK2.tif
- Figure 1 - figure supplement 2 - source data/source data Figure 1 - figure supplement 2D-F/sWAT_AKT.tif
- __MACOSX/Figure 1 - figure supplement 2 - source data/source data Figure 1 - figure supplement 2D-F/._sWAT_AKT.tif
- Figure 1 - figure supplement 2 - source data/source data Figure 1 - figure supplement 2D-F/sWAT_GLUT4.tif
- __MACOSX/Figure 1 - figure supplement 2 - source data/source data Figure 1 - figure supplement 2D-F/._sWAT_GLUT4.tif
- Figure 1 - figure supplement 2 - source data/source data Figure 1 - figure supplement 2D-F/vWAT_AKT.tif
- __MACOSX/Figure 1 - figure supplement 2 - source data/source data Figure 1 - figure supplement 2D-F/._vWAT_AKT.tif
