# Supplementary material for: Diet-induced loss of adipose hexokinase 2 correlates with hyperglycemia
Source: eLife. 2023 Mar 15;12:e85103. doi: 10.7554/eLife.85103 (PMC10017106; doi:10.7554/eLife.85103)
Supplement: Figure 2—source data 1. [file elife-85103-fig2-data1.zip]

Archive with 22 entries (19 files):
- Figure 2 - source data/
- __MACOSX/._Figure 2 - source data
- Figure 2 - source data/.DS_Store
- __MACOSX/Figure 2 - source data/._.DS_Store
- Figure 2 - source data/Figure2G - source data.pdf
- __MACOSX/Figure 2 - source data/._Figure2G - source data.pdf
- Figure 2 - source data/Figure2F - source data.pdf
- __MACOSX/Figure 2 - source data/._Figure2F - source data.pdf
- Figure 2 - source data/source data Figure2F/
- __MACOSX/Figure 2 - source data/._source data Figure2F
- Figure 2 - source data/Figure 2 - source data.xlsx
- __MACOSX/Figure 2 - source data/._Figure 2 - source data.xlsx
- Figure 2 - source data/source data Figure2G/
- __MACOSX/Figure 2 - source data/._source data Figure2G
- Figure 2 - source data/source data Figure2F/.DS_Store
- __MACOSX/Figure 2 - source data/source data Figure2F/._.DS_Store
- Figure 2 - source data/source data Figure2F/HK2_ACTIN.tif
- __MACOSX/Figure 2 - source data/source data Figure2F/._HK2_ACTIN.tif
- Figure 2 - source data/source data Figure2G/.DS_Store
- __MACOSX/Figure 2 - source data/source data Figure2G/._.DS_Store
- Figure 2 - source data/source data Figure2G/HK2_ACTIN.tif
- __MACOSX/Figure 2 - source data/source data Figure2G/._HK2_ACTIN.tif
