# Supplementary material for: Diet-induced loss of adipose hexokinase 2 correlates with hyperglycemia
Source: eLife. 2023 Mar 15;12:e85103. doi: 10.7554/eLife.85103 (PMC10017106; doi:10.7554/eLife.85103)
Supplement: Figure 3—source data 1. [file elife-85103-fig3-data1.zip]

Archive with 18 entries (16 files):
- Figure 3 - source data/
- __MACOSX/._Figure 3 - source data
- Figure 3 - source data/.DS_Store
- __MACOSX/Figure 3 - source data/._.DS_Store
- Figure 3 - source data/Figure 3 - source data.xlsx
- __MACOSX/Figure 3 - source data/._Figure 3 - source data.xlsx
- Figure 3 - source data/source data Figure3A/
- __MACOSX/Figure 3 - source data/._source data Figure3A
- Figure 3 - source data/Figure 3A - source data.pdf
- __MACOSX/Figure 3 - source data/._Figure 3A - source data.pdf
- Figure 3 - source data/source data Figure3A/.DS_Store
- __MACOSX/Figure 3 - source data/source data Figure3A/._.DS_Store
- Figure 3 - source data/source data Figure3A/HK2_AKT-pS473.tif
- __MACOSX/Figure 3 - source data/source data Figure3A/._HK2_AKT-pS473.tif
- Figure 3 - source data/source data Figure3A/AKT.tif
- __MACOSX/Figure 3 - source data/source data Figure3A/._AKT.tif
- Figure 3 - source data/source data Figure3A/CALX.tif
- __MACOSX/Figure 3 - source data/source data Figure3A/._CALX.tif
