# Supplementary material for: Diet-induced loss of adipose hexokinase 2 correlates with hyperglycemia
Source: eLife. 2023 Mar 15;12:e85103. doi: 10.7554/eLife.85103 (PMC10017106; doi:10.7554/eLife.85103)
Supplement: Figure 3—figure supplement 1—source data 1. [file elife-85103-fig3-figsupp1-data1.zip › Figure 3 - figure supplement 1 - source data/Figure 3 - figure supplement 1 - source data.xlsx]

## Sheet: Sheet1
Figure 3- figure supplement 1
	mRNA (A.U.)
	control			shHK2
Adipoq	1.07416	0.866464	1.05937	0.948166	1.15927	1.29523
aP2	0.85451	1.21686	0.928626	0.860453	1.25108	0.981574
