# Supplementary material for: Diet-induced loss of adipose hexokinase 2 correlates with hyperglycemia
Source: eLife. 2023 Mar 15;12:e85103. doi: 10.7554/eLife.85103 (PMC10017106; doi:10.7554/eLife.85103)
Supplement: Figure 4—source data 1. [file elife-85103-fig4-data1.zip]

Archive with 20 entries (18 files):
- Figure 4- source data/
- __MACOSX/._Figure 4- source data
- Figure 4- source data/.DS_Store
- __MACOSX/Figure 4- source data/._.DS_Store
- Figure 4- source data/Figure 4A - source data.pdf
- __MACOSX/Figure 4- source data/._Figure 4A - source data.pdf
- Figure 4- source data/source data Figure4A/
- __MACOSX/Figure 4- source data/._source data Figure4A
- Figure 4- source data/Figure 4 - source data.xlsx
- __MACOSX/Figure 4- source data/._Figure 4 - source data.xlsx
- Figure 4- source data/source data Figure4A/.DS_Store
- __MACOSX/Figure 4- source data/source data Figure4A/._.DS_Store
- Figure 4- source data/source data Figure4A/AKT.tif
- __MACOSX/Figure 4- source data/source data Figure4A/._AKT.tif
- Figure 4- source data/source data Figure4A/CALX.tif
- __MACOSX/Figure 4- source data/source data Figure4A/._CALX.tif
- Figure 4- source data/source data Figure4A/HK2_AKT-pS473_PRAS40-pT246_PRAS40.tif
- __MACOSX/Figure 4- source data/source data Figure4A/._HK2_AKT-pS473_PRAS40-pT246_PRAS40.tif
- Figure 4- source data/source data Figure4A/AKT-pT308.tif
- __MACOSX/Figure 4- source data/source data Figure4A/._AKT-pT308.tif
