# Supplementary material for: Diet-induced loss of adipose hexokinase 2 correlates with hyperglycemia
Source: eLife. 2023 Mar 15;12:e85103. doi: 10.7554/eLife.85103 (PMC10017106; doi:10.7554/eLife.85103)
Supplement: Figure 4—figure supplement 1—source data 1. [file elife-85103-fig4-figsupp1-data1.zip]

Archive with 60 entries (57 files):
- Figure 4 - figure supplement 1 - source data/
- __MACOSX/._Figure 4 - figure supplement 1 - source data
- Figure 4 - figure supplement 1 - source data/Figure 4- figure supplement 1B-C - source data.pdf
- __MACOSX/Figure 4 - figure supplement 1 - source data/._Figure 4- figure supplement 1B-C - source data.pdf
- Figure 4 - figure supplement 1 - source data/.DS_Store
- __MACOSX/Figure 4 - figure supplement 1 - source data/._.DS_Store
- Figure 4 - figure supplement 1 - source data/source data Figure 4 - figure supplement 1D/
- __MACOSX/Figure 4 - figure supplement 1 - source data/._source data Figure 4 - figure supplement 1D
- Figure 4 - figure supplement 1 - source data/source data Figure 4 - figure supplement 1B-C/
- __MACOSX/Figure 4 - figure supplement 1 - source data/._source data Figure 4 - figure supplement 1B-C
- Figure 4 - figure supplement 1 - source data/Figure 4- figure supplement 1D - source data.pdf
- __MACOSX/Figure 4 - figure supplement 1 - source data/._Figure 4- figure supplement 1D - source data.pdf
- Figure 4 - figure supplement 1 - source data/Figure 4 - figure supplement 1 - source data.xlsx
- __MACOSX/Figure 4 - figure supplement 1 - source data/._Figure 4 - figure supplement 1 - source data.xlsx
- Figure 4 - figure supplement 1 - source data/source data Figure 4 - figure supplement 1D/HK2.tif
- __MACOSX/Figure 4 - figure supplement 1 - source data/source data Figure 4 - figure supplement 1D/._HK2.tif
- Figure 4 - figure supplement 1 - source data/source data Figure 4 - figure supplement 1D/.DS_Store
- __MACOSX/Figure 4 - figure supplement 1 - source data/source data Figure 4 - figure supplement 1D/._.DS_Store
- Figure 4 - figure supplement 1 - source data/source data Figure 4 - figure supplement 1D/PRAS40-pT246.tif
- __MACOSX/Figure 4 - figure supplement 1 - source data/source data Figure 4 - figure supplement 1D/._PRAS40-pT246.tif
- Figure 4 - figure supplement 1 - source data/source data Figure 4 - figure supplement 1D/S6K-pT389.tif
- __MACOSX/Figure 4 - figure supplement 1 - source data/source data Figure 4 - figure supplement 1D/._S6K-pT389.tif
- Figure 4 - figure supplement 1 - source data/source data Figure 4 - figure supplement 1D/ACTIN.tif
- __MACOSX/Figure 4 - figure supplement 1 - source data/source data Figure 4 - figure supplement 1D/._ACTIN.tif
- Figure 4 - figure supplement 1 - source data/source data Figure 4 - figure supplement 1D/S6-pS240.tif
- __MACOSX/Figure 4 - figure supplement 1 - source data/source data Figure 4 - figure supplement 1D/._S6-pS240.tif
- Figure 4 - figure supplement 1 - source data/source data Figure 4 - figure supplement 1D/HSP90.tif
- __MACOSX/Figure 4 - figure supplement 1 - source data/source data Figure 4 - figure supplement 1D/._HSP90.tif
- Figure 4 - figure supplement 1 - source data/source data Figure 4 - figure supplement 1D/AKT.tif
- __MACOSX/Figure 4 - figure supplement 1 - source data/source data Figure 4 - figure supplement 1D/._AKT.tif
- Figure 4 - figure supplement 1 - source data/source data Figure 4 - figure supplement 1D/IR-pY1146_AKT-pT308.tif
- __MACOSX/Figure 4 - figure supplement 1 - source data/source data Figure 4 - figure supplement 1D/._IR-pY1146_AKT-pT308.tif
- Figure 4 - figure supplement 1 - source data/source data Figure 4 - figure supplement 1D/S6K_PRAS40_S6.tif
- __MACOSX/Figure 4 - figure supplement 1 - source data/source data Figure 4 - figure supplement 1D/._S6K_PRAS40_S6.tif
- Figure 4 - figure supplement 1 - source data/source data Figure 4 - figure supplement 1D/AKT-pS473_IR.tif
- __MACOSX/Figure 4 - figure supplement 1 - source data/source data Figure 4 - figure supplement 1D/._AKT-pS473_IR.tif
- Figure 4 - figure supplement 1 - source data/source data Figure 4 - figure supplement 1B-C/BAT_AKT.tif
- __MACOSX/Figure 4 - figure supplement 1 - source data/source data Figure 4 - figure supplement 1B-C/._BAT_AKT.tif
- Figure 4 - figure supplement 1 - source data/source data Figure 4 - figure supplement 1B-C/.DS_Store
- __MACOSX/Figure 4 - figure supplement 1 - source data/source data Figure 4 - figure supplement 1B-C/._.DS_Store
- Figure 4 - figure supplement 1 - source data/source data Figure 4 - figure supplement 1B-C/sWAT_CALX.tif
- __MACOSX/Figure 4 - figure supplement 1 - source data/source data Figure 4 - figure supplement 1B-C/._sWAT_CALX.tif
- Figure 4 - figure supplement 1 - source data/source data Figure 4 - figure supplement 1B-C/sWAT_CALX_pT308_PRAS40.tif
- __MACOSX/Figure 4 - figure supplement 1 - source data/source data Figure 4 - figure supplement 1B-C/._sWAT_CALX_pT308_PRAS40.tif
- Figure 4 - figure supplement 1 - source data/source data Figure 4 - figure supplement 1B-C/sWAT_HK2_pS473_pPRAS40.tif
- __MACOSX/Figure 4 - figure supplement 1 - source data/source data Figure 4 - figure supplement 1B-C/._sWAT_HK2_pS473_pPRAS40.tif
- Figure 4 - figure supplement 1 - source data/source data Figure 4 - figure supplement 1B-C/sWAT_CALX_AKT_PRAS40_AKT_GAP43-sub0-As-Displayed.tif
- __MACOSX/Figure 4 - figure supplement 1 - source data/source data Figure 4 - figure supplement 1B-C/._sWAT_CALX_AKT_PRAS40_AKT_GAP43-sub0-As-Displayed.tif
- Figure 4 - figure supplement 1 - source data/source data Figure 4 - figure supplement 1B-C/BAT_HK2_2.tif
- __MACOSX/Figure 4 - figure supplement 1 - source data/source data Figure 4 - figure supplement 1B-C/._BAT_HK2_2.tif
- Figure 4 - figure supplement 1 - source data/source data Figure 4 - figure supplement 1B-C/sWAT_HK2_AKT-pS473_PRAS40-pT246_AKT-pT308_PRAS40.tif
- __MACOSX/Figure 4 - figure supplement 1 - source data/source data Figure 4 - figure supplement 1B-C/._sWAT_HK2_AKT-pS473_PRAS40-pT246_AKT-pT308_PRAS40.tif
- Figure 4 - figure supplement 1 - source data/source data Figure 4 - figure supplement 1B-C/BAT_AKT_PRAS40_2.tif
- __MACOSX/Figure 4 - figure supplement 1 - source data/source data Figure 4 - figure supplement 1B-C/._BAT_AKT_PRAS40_2.tif
- Figure 4 - figure supplement 1 - source data/source data Figure 4 - figure supplement 1B-C/sWAT_AKT.tif
- __MACOSX/Figure 4 - figure supplement 1 - source data/source data Figure 4 - figure supplement 1B-C/._sWAT_AKT.tif
- Figure 4 - figure supplement 1 - source data/source data Figure 4 - figure supplement 1B-C/BAT_HK2_AKT-pS473_PRAS40-pT246_CALX.tif
- __MACOSX/Figure 4 - figure supplement 1 - source data/source data Figure 4 - figure supplement 1B-C/._BAT_HK2_AKT-pS473_PRAS40-pT246_CALX.tif
- Figure 4 - figure supplement 1 - source data/source data Figure 4 - figure supplement 1B-C/BAT_HK2_AKT-pS473_PRAS40-pT246_CALX_2.tif
- __MACOSX/Figure 4 - figure supplement 1 - source data/source data Figure 4 - figure supplement 1B-C/._BAT_HK2_AKT-pS473_PRAS40-pT246_CALX_2.tif
