# Supplementary material for: Diet-induced loss of adipose hexokinase 2 correlates with hyperglycemia
Source: eLife. 2023 Mar 15;12:e85103. doi: 10.7554/eLife.85103 (PMC10017106; doi:10.7554/eLife.85103)
Supplement: Figure 4—figure supplement 2—source data 1. [file elife-85103-fig4-figsupp2-data1.zip]

Archive with 15 entries (13 files):
- Figure 4 - figure supplement 2 - source data/
- __MACOSX/._Figure 4 - figure supplement 2 - source data
- Figure 4 - figure supplement 2 - source data/.DS_Store
- __MACOSX/Figure 4 - figure supplement 2 - source data/._.DS_Store
- Figure 4 - figure supplement 2 - source data/source data figure 4 - figure supplement 2E/
- __MACOSX/Figure 4 - figure supplement 2 - source data/._source data figure 4 - figure supplement 2E
- Figure 4 - figure supplement 2 - source data/Figure 4 - figure supplement 2 - source data.xlsx
- __MACOSX/Figure 4 - figure supplement 2 - source data/._Figure 4 - figure supplement 2 - source data.xlsx
- Figure 4 - figure supplement 2 - source data/source data figure 4 - figure supplement 2E/.DS_Store
- __MACOSX/Figure 4 - figure supplement 2 - source data/source data figure 4 - figure supplement 2E/._.DS_Store
- Figure 4 - figure supplement 2 - source data/source data figure 4 - figure supplement 2E/sWAT_16131_KO.jpg
- Figure 4 - figure supplement 2 - source data/source data figure 4 - figure supplement 2E/vWAT_16129_control.jpg
- Figure 4 - figure supplement 2 - source data/source data figure 4 - figure supplement 2E/sWAT_16129_control.jpg
- __MACOSX/Figure 4 - figure supplement 2 - source data/source data figure 4 - figure supplement 2E/._sWAT_16129_control.jpg
- Figure 4 - figure supplement 2 - source data/source data figure 4 - figure supplement 2E/vWAT_16131_KO.jpg
