# Supplementary material for: Diet-induced loss of adipose hexokinase 2 correlates with hyperglycemia
Source: eLife. 2023 Mar 15;12:e85103. doi: 10.7554/eLife.85103 (PMC10017106; doi:10.7554/eLife.85103)
Supplement: Figure 4—figure supplement 3—source data 1. [file elife-85103-fig4-figsupp3-data1.zip]

Archive with 18 entries (16 files):
- Figure 4 - figure supplement 3 - source data/
- __MACOSX/._Figure 4 - figure supplement 3 - source data
- Figure 4 - figure supplement 3 - source data/Figure 4 - figure supplement 3 - source data.pdf
- __MACOSX/Figure 4 - figure supplement 3 - source data/._Figure 4 - figure supplement 3 - source data.pdf
- Figure 4 - figure supplement 3 - source data/.DS_Store
- __MACOSX/Figure 4 - figure supplement 3 - source data/._.DS_Store
- Figure 4 - figure supplement 3 - source data/Figure 4 - figure supplement 3 - source data.xlsx
- __MACOSX/Figure 4 - figure supplement 3 - source data/._Figure 4 - figure supplement 3 - source data.xlsx
- Figure 4 - figure supplement 3 - source data/source data Figure 4 - figure supplement 3/
- __MACOSX/Figure 4 - figure supplement 3 - source data/._source data Figure 4 - figure supplement 3
- Figure 4 - figure supplement 3 - source data/source data Figure 4 - figure supplement 3/MS65_220406_eWAT_sWAT_HK2_CALX_2.tif
- __MACOSX/Figure 4 - figure supplement 3 - source data/source data Figure 4 - figure supplement 3/._MS65_220406_eWAT_sWAT_HK2_CALX_2.tif
- Figure 4 - figure supplement 3 - source data/source data Figure 4 - figure supplement 3/.DS_Store
- __MACOSX/Figure 4 - figure supplement 3 - source data/source data Figure 4 - figure supplement 3/._.DS_Store
- Figure 4 - figure supplement 3 - source data/source data Figure 4 - figure supplement 3/MS65_220502_BAT_HK2_CALX_2.tif
- __MACOSX/Figure 4 - figure supplement 3 - source data/source data Figure 4 - figure supplement 3/._MS65_220502_BAT_HK2_CALX_2.tif
- Figure 4 - figure supplement 3 - source data/source data Figure 4 - figure supplement 3/source data Figure 4 - figur.textClipping
- __MACOSX/Figure 4 - figure supplement 3 - source data/source data Figure 4 - figure supplement 3/._source data Figure 4 - figur.textClipping
