# Supplementary material for: Diet-induced loss of adipose hexokinase 2 correlates with hyperglycemia
Source: eLife. 2023 Mar 15;12:e85103. doi: 10.7554/eLife.85103 (PMC10017106; doi:10.7554/eLife.85103)
Supplement: Figure 4—figure supplement 4—source data 1. [file elife-85103-fig4-figsupp4-data1.zip]

Archive with 4 entries (3 files):
- Figure 4 - figure supplement 4 - source data/
- __MACOSX/._Figure 4 - figure supplement 4 - source data
- Figure 4 - figure supplement 4 - source data/Figure 4 - figure supplement 4 - source data.xlsx
- __MACOSX/Figure 4 - figure supplement 4 - source data/._Figure 4 - figure supplement 4 - source data.xlsx
