# Supplementary material for: Diet-induced loss of adipose hexokinase 2 correlates with hyperglycemia
Source: eLife. 2023 Mar 15;12:e85103. doi: 10.7554/eLife.85103 (PMC10017106; doi:10.7554/eLife.85103)
Supplement: Figure 5—figure supplement 1—source data 1. [file elife-85103-fig5-figsupp1-data1.zip]

Archive with 33 entries (30 files):
- Figure 5 - figure supplement 1 - source data/
- __MACOSX/._Figure 5 - figure supplement 1 - source data
- Figure 5 - figure supplement 1 - source data/source data Figure 5 - figure supplement 1C/
- __MACOSX/Figure 5 - figure supplement 1 - source data/._source data Figure 5 - figure supplement 1C
- Figure 5 - figure supplement 1 - source data/.DS_Store
- __MACOSX/Figure 5 - figure supplement 1 - source data/._.DS_Store
- Figure 5 - figure supplement 1 - source data/source data figure 5 -figure supplement 5D/
- __MACOSX/Figure 5 - figure supplement 1 - source data/._source data figure 5 -figure supplement 5D
- Figure 5 - figure supplement 1 - source data/Figure 5 - figure supplement 1.xlsx
- __MACOSX/Figure 5 - figure supplement 1 - source data/._Figure 5 - figure supplement 1.xlsx
- Figure 5 - figure supplement 1 - source data/Figure 5 - figure supplement 1C - source data.pdf
- __MACOSX/Figure 5 - figure supplement 1 - source data/._Figure 5 - figure supplement 1C - source data.pdf
- Figure 5 - figure supplement 1 - source data/source data Figure 5 - figure supplement 1C/S6-pS240_S6K_PRAS40_S6.tif
- __MACOSX/Figure 5 - figure supplement 1 - source data/source data Figure 5 - figure supplement 1C/._S6-pS240_S6K_PRAS40_S6.tif
- Figure 5 - figure supplement 1 - source data/source data Figure 5 - figure supplement 1C/.DS_Store
- __MACOSX/Figure 5 - figure supplement 1 - source data/source data Figure 5 - figure supplement 1C/._.DS_Store
- Figure 5 - figure supplement 1 - source data/source data Figure 5 - figure supplement 1C/S6K-pT389_PRAS40-pT246.tif
- __MACOSX/Figure 5 - figure supplement 1 - source data/source data Figure 5 - figure supplement 1C/._S6K-pT389_PRAS40-pT246.tif
- Figure 5 - figure supplement 1 - source data/source data Figure 5 - figure supplement 1C/HSP90.tif
- __MACOSX/Figure 5 - figure supplement 1 - source data/source data Figure 5 - figure supplement 1C/._HSP90.tif
- Figure 5 - figure supplement 1 - source data/source data Figure 5 - figure supplement 1C/AKT.tif
- __MACOSX/Figure 5 - figure supplement 1 - source data/source data Figure 5 - figure supplement 1C/._AKT.tif
- Figure 5 - figure supplement 1 - source data/source data Figure 5 - figure supplement 1C/IR-pY1146_AKT-pT308.tif
- __MACOSX/Figure 5 - figure supplement 1 - source data/source data Figure 5 - figure supplement 1C/._IR-pY1146_AKT-pT308.tif
- Figure 5 - figure supplement 1 - source data/source data Figure 5 - figure supplement 1C/FASN_AKT-pS473_ACC_IR.tif
- __MACOSX/Figure 5 - figure supplement 1 - source data/source data Figure 5 - figure supplement 1C/._FASN_AKT-pS473_ACC_IR.tif
- Figure 5 - figure supplement 1 - source data/source data Figure 5 - figure supplement 1C/GSK3-pS21_GSK3.tif
- __MACOSX/Figure 5 - figure supplement 1 - source data/source data Figure 5 - figure supplement 1C/._GSK3-pS21_GSK3.tif
- Figure 5 - figure supplement 1 - source data/source data figure 5 -figure supplement 5D/.DS_Store
- __MACOSX/Figure 5 - figure supplement 1 - source data/source data figure 5 -figure supplement 5D/._.DS_Store
- Figure 5 - figure supplement 1 - source data/source data figure 5 -figure supplement 5D/liver_KO_16131.jpg
- Figure 5 - figure supplement 1 - source data/source data figure 5 -figure supplement 5D/liver_control_16130.jpg
- __MACOSX/Figure 5 - figure supplement 1 - source data/source data figure 5 -figure supplement 5D/._liver_control_16130.jpg
