# Supplementary material for: Diet-induced loss of adipose hexokinase 2 correlates with hyperglycemia
Source: eLife. 2023 Mar 15;12:e85103. doi: 10.7554/eLife.85103 (PMC10017106; doi:10.7554/eLife.85103)
Supplement: Figure 5—figure supplement 1—source data 1. [file elife-85103-fig5-figsupp1-data1.zip › Figure 5 - figure supplement 1 - source data/Figure 5 - figure supplement 1.xlsx]

## Sheet: Sheet1
Figure 5 - figure supplement 1A
plasma insulin (ng/mL)
control	AdHk2KO
3.07208	0.814556
0.811756	2.6697
1.17495	0.559832
0.873338	0.669699
0.682995	0.770469
0.63401	1.9881
0.671099	0.657103
0.504549	1.28482
1.61372	0.595521
0.683695	0.820154
1.26592	0.664101
1.23583	0.587124
0.785864	0.459062
1.11407	0.6655
0.661302	0.512946
0.658502	0.486354
Figure 5 - figure supplement 1B
	plasma insulin (ng/mL
	0 min											15 min
control	1.03223	0.822749	0.69763	0.818009	0.732701	0.825592	0.692792	0.645206	0.387684	0.529741		1.02275	1.16493	0.925118	1.19905	1.05782	1.09384	1.15955	0.776767	0.63401	0.6669
AdHk2KO	0.862559	0.794313	0.875829	0.583886	0.847393	0.462561	0.385584	0.527642	0.821554	0.346396	0.36669	0.848341	1.02275	1.22275	0.658768	1.16682	0.438069	0.357593	0.610917	0.822953	0.642407	0.835549
Figure 5 - figure supplement 1C
	fasted control							fed control								fasted AdHk2KO							fed AdHk2KO
AKT-pS473	0.515488	0.638594	1.15829	0.108545	0.361539	0.33979	0.301706	1.28821	0.358274	1.35352	0.613099	1.61286	0.774042	0.777391	1.22261	0.387878	0.442503	0.349439	0.681071	0.437391	0.147205	0.330433	1.15146	1.23188	1.61544	0.731482	0.278692	0.312211	0.454311	0.545423
S6-pS240/244	1.04009	0.501818	0.508117	0.697012	0.312824	0	0	1.25852	0.873817	0.86766	0.972962	0.753489	1.27355	0	2	0.728109	0.693092	0.689623	0.776482	0.161697	0	0.242254	1.57774	1.10075	1.0326	0.39192	0.459415	0.686871	1.9506	0.875505
FASN	0.652586	0.956466	1.32974	0.681402	0.935037	0.763325	1.05212	1.57888	1.11078	0.310345	1.24177	1.03778	0.720451	1.12031	0.879688	2	1.66379	1.91078	2.21064	2.13822	1.48734	1.39971	1.95086	2.5125	2.38233	1.3427	0.985415	0.966892	0.661867	0.912874
ACC	0.838052	1.04094	1.07502	0.512337	0.832122	1.46376	1.18755	1.04905	0.633003	1.31794	1.01834	0.969108	1.01255	1.03955	0.960452	1.06907	1.00198	1.08909	2.19503	2.51459	1.92585	2.05366	1.26492	1.4294	0.58431	2.11164	1.33776	1.31993	1.659	1.73697
Figure 5 - figure supplement 1E
triglycerides (nmol/ mg tissue)
control	AdHk2KO
2.51796	6.90972
4.59171	3.29614
10.7392	7.54433
14.6204	9.75269
11.2563	8.34949
12.3825	7.05257
6.20019	11.3585
12.4719	3.93599
8.55764	17.3682
11.9603	14.1322
