# Supplementary material for: Diet-induced loss of adipose hexokinase 2 correlates with hyperglycemia
Source: eLife. 2023 Mar 15;12:e85103. doi: 10.7554/eLife.85103 (PMC10017106; doi:10.7554/eLife.85103)
Supplement: Figure 6—source data 1. [file elife-85103-fig6-data1.zip]

Archive with 18 entries (16 files):
- Figure 6-  source data/
- __MACOSX/._Figure 6-  source data
- Figure 6-  source data/Figure 6B_source data.pdf
- __MACOSX/Figure 6-  source data/._Figure 6B_source data.pdf
- Figure 6-  source data/.DS_Store
- __MACOSX/Figure 6-  source data/._.DS_Store
- Figure 6-  source data/source data Figure6B/
- __MACOSX/Figure 6-  source data/._source data Figure6B
- Figure 6-  source data/Figure 6 - source data.xlsx
- __MACOSX/Figure 6-  source data/._Figure 6 - source data.xlsx
- Figure 6-  source data/source data Figure6B/.DS_Store
- __MACOSX/Figure 6-  source data/source data Figure6B/._.DS_Store
- Figure 6-  source data/source data Figure6B/FASN_ChREBP.tif
- __MACOSX/Figure 6-  source data/source data Figure6B/._FASN_ChREBP.tif
- Figure 6-  source data/source data Figure6B/ACC_HK2.tif
- __MACOSX/Figure 6-  source data/source data Figure6B/._ACC_HK2.tif
- Figure 6-  source data/source data Figure6B/CALX.tif
- __MACOSX/Figure 6-  source data/source data Figure6B/._CALX.tif
