# Supplementary material for: Diet-induced loss of adipose hexokinase 2 correlates with hyperglycemia
Source: eLife. 2023 Mar 15;12:e85103. doi: 10.7554/eLife.85103 (PMC10017106; doi:10.7554/eLife.85103)
Supplement: Figure 6—source data 1. [file elife-85103-fig6-data1.zip › Figure 6- source data/Figure 6 - source data.xlsx]

## Sheet: Sheet1
Figure 6A vWAT
	mRNA (A.U.)
target	control									AdHk2KO
Chrebp total	1.08043	0.703007	1.27599	0.940573	0.737569	0.633251	2.11528	0.927134	0.586763	1.28486	1.10314	1.16604	0.660491	0.871524	0.624533	0.908054	0.812731	0.444683	0.688176	1.3574	1.57009
Chrebp alpha	0.952077	0.76268	1.43311	0.852133	0.776528	0.676007	1.78399	0.976106	0.787368	1.10126	0.888319	1.34644	0.570046	0.784122	0.787368	1.74728	1.50015	0.4491	0.923452	1.83415	1.95221
Chrebp beta	2.22591	0.689868	0.596417	0.48781	0.496419	0.358397	2.71252	1.035	0.397667	0.49462	0.474471	0.942387	0.135315	0.235597	0.168361	0.238099	0.130275	0.0801936	0.305582	1.29202	0.926351
Fasn	1.53038	0.820112	0.935554	0.713949	0.558042	0.663628	1.91646	1.29994	0.561924	0.734021	0.903686	0.820112	0.396088	0.477606	0.262147	0.353173	0.336446	0.324985	0.558042	0.767611	0.845834
Acc	1.30294	0.791011	1.02226	0.883786	0.54133	0.604821	1.97874	1.27861	0.596495	0.603644	0.674443	0.934178	0.412301	0.429809	0.123671	0.310913	0.199517	0.173689	0.319654	0.576176	0.43666
Hk2	0.939751	0.79573	1.25732	1.0072	0.514501	0.53635	2.20571	1.08767	0.655763	0.329957	0.26068	0.26068	0.234938	0.373803	0.275714	0.374035	0.368886	0.197681	0.291435	0.68361	0.637831
Figure 6A sWAT
	mRNA (A.U.)
target	control									AdHk2KO
Chrebp total	1.76157	1.22847	0.700698	0.309254	0.737569	0.633251	2.11528	0.927134	0.586763	1.11486	0.455924	0.730454	0.236001	0.271094	0.624533	0.908054	0.812731	0.444683	0.688176	1.3574	1.57009
Chrebp alpha	1.42765	0.922515	1.08196	0.567875	0.776528	0.676007	1.78399	0.976106	0.787368	1.58408	0.848887	1.1516	0.451765	0.96838	0.787368	1.74728	1.50015	0.4491	0.923452	1.83415	1.95221
Chrebp beta	2.04494	1.05853	0.764219	0.132316	0.496419	0.358397	2.71252	1.035	0.397667	1.58234	0.480317	0.683995	0.17826	0.161775	0.168361	0.238099	0.130275	0.0801936	0.305582	1.29202	0.926351
Fasn	1.78671	0.868928	0.868928	0.475431	0.558042	0.663628	1.91646	1.29994	0.561924	0.672361	0.509554	0.618698	0.214241	0.284659	0.262147	0.353173	0.336446	0.324985	0.558042	0.767611	0.845834
Acc	1.86962	0.934808	0.79705	0.398525	0.54133	0.604821	1.97874	1.27861	0.596495	0.587533	0.302026	0.518617	0.184634	0.17108	0.123671	0.310913	0.199517	0.173689	0.319654	0.576176	0.43666
Hk2	1.69493	1.13385	0.642259	0.528959	0.514501	0.53635	2.20571	1.08767	0.655763	0.727605	0.277629	0.454146	0.225504	0.262653	0.275714	0.374035	0.368886	0.197681	0.291435	0.68361	0.637831
Figure 6A BAT
	mRNA (A.U.)
	control										AdHk2KO
Chrebp total	1.7063	0.92715	1.30213	0.742712	0.933599	1.25778	1.14146	0.901797	0.500303	0.586773	1.01457	0.82409	1.46497	0.889382	0.642102	0.737582	0.599102	0.829822	1.13357	0.633262
Chrebp alpha	0.555267	0.570877	1.25811	0.914625	1.47555	1.2237	1.09524	1.21525	0.889615	0.801766	0.796227	0.796227	1.54891	1.24078	1.24941	0.871307	0.785266	1.0219	1.02901	1.11053
Chrebp beta	1.87752	1.33684	1.76397	0.757241	0.711446	1.10101	0.851941	0.851941	0.325071	0.423028	0.881985	0.492715	1.18824	0.506567	0.237966	0.431917	0.378621	0.632363	0.828645	0.44406
Fasn	1.00597	0.531663	1.28217	0.894148	0.851799	1.5568	1.52476	1.18804	0.636656	0.527991	0.539085	0.286893	1.11619	0.517125	0.466059	0.520722	0.573786	0.561978	0.778401	0.517125
Acc	1.01581	0.536867	1.26807	0.825097	0.860135	1.25931	1.72027	1.24197	0.689028	0.583432	0.460935	0.2779	0.928282	0.427097	0.349323	0.480509	0.436071	0.533158	0.733381	0.382262
Hk2	1.32773	1.09351	1.51463	0.535502	0.840293	0.938849	1.28251	0.971957	0.840293	0.654727	0.428975	0.207181	0.346029	0.189329	0.15272	0.246381	0.264065	0.301236	0.201516	0.182879
Figure 6C
	control						AdHk2KO
ChREBP	1.6055	1.18708	1.05474	0.644849	0.620458	0.887377	0.870677	0.772325	0.828261	0.734821	0.620552	0.599157
FASN	1.74145	0.838254	1.14785	0.873438	0.579175	0.819825	0.25989	0.419395	0.292128	0.287456	0.284713	0.1982
ACC	1.52882	0.914429	1.18862	0.807283	0.651628	0.909214	0.177692	0.314409	0.216973	0.258946	0.213011	0.18134
HK2	1.26359	0.813606	1.37437	0.647294	0.807189	1.09394	0.0699954	0.0689331	0.130069	0.0557542	0.0270017	0.0102832
Figure 6D TG					Figure 6D FA
relative 3H-H2O into TG (A.U.)					relative 3H-H2O into FA (A.U.)
control	control + insulin	AdHk2KO	AdHk2KO + insulin		control	control + insulin	AdHk2KO	AdHk2KO + insulin
0.915872	1.63749	0.350908	0.433827		0.711684	1.48904	0.128021	0.187737
0.965087	1.9874	0.321445	0.500101		0.786702	2.02736	0.227874	0.233733
1.15825	1.01454	0.327032	0.673444		0.709723	0.822176	0.218279	0.55415
0.979582	2.0852	0.276365	0.464505		0.771036	1.92331	0.106078	0.191486
0.823934	1.98462	0.386965	0.482749		1.51285	5.34863	0.153636	0.284618
0.869837	0.804218	0.387792	0.558279		1.35477	1.08273	0.122717	0.236525
1.2396	2.84386	0.35189	0.29522		1.07504	3.83736	0.228061	0.164171
1.04784	2.03303	0.225499	0.364851		1.0782	2.52808	0.231922	0.4076
		0.25287	0.403506				0.0902696	0.216314
		0.324208	0.359136				0.154842	0.323578
Figure 6E
	NEFA (nmol/mg protein)
	control										AdHk2KO
basel	12.791	12.6789	8.82635	8.4986	15.0248	9.28339	13.1129	16.5201	21.1608	18.424	17.5661	11.054	15.0694	11.2703	8.53389	13.4981	14.2508	16.2807	18.2359	18.424	24.6114	11.9467
isoporterenol	47.5386	34.3403	53.7906	42.9328	87.8533	52.5318	46.6903	95.4641	46.0199	56.1151	44.1288	43.308	49.6972	54.9337	36.1085	39.6768	46.0723	68.8448	49.352	56.1151	51.3072	47.0522
isop + insulin	32.8898	35.7234	23.9166	24.2892	36.4656	30.6506	40.5001	39.8007	39.6493	33.9656	31.256	30.1536	40.5258	32.4105	47.6286	32.6366	61.0016	69.5729	49.1043	33.9656	42.6327	46.9798
Figure 6F
	plasma NEFA (mM)
	0 min											15 min
control	0.300548	0.307213	0.267011	0.247017	0.225304	0.271525	0.311281	0.299619	0.301189	0.209015		0.220144	0.221004	0.213909	0.237773	0.177577	0.161238	0.171563	0.261269	0.180085	0.155416
AdHk2KO	0.242502	0.254327	0.20832	0.212835	0.247447	0.247589	0.315542	0.186589	0.115272	0.158331	0.177618	0.220359	0.228313	0.223154	0.193916	0.187681	0.269119	0.30231	0.143306	0.197802	0.141063	0.178067
Figure 6G
relative NEFA release normalized to time 0 (%)
control	AdHk2KO
73.2475	90.8688
71.9384	89.7718
80.1127	107.121
96.2576	91.1111
78.8168	75.8471
59.3824	108.696
55.1153	95.8067
87.2006	76.8029
59.7915	171.595
74.3562	89.0935
	100.253
