# Supplementary material for: Diet-induced loss of adipose hexokinase 2 correlates with hyperglycemia
Source: eLife. 2023 Mar 15;12:e85103. doi: 10.7554/eLife.85103 (PMC10017106; doi:10.7554/eLife.85103)
Supplement: Figure 7—source data 1. [file elife-85103-fig7-data1.zip]

Archive with 6 entries (5 files):
- Figure 7 - source data/
- __MACOSX/._Figure 7 - source data
- Figure 7 - source data/.DS_Store
- __MACOSX/Figure 7 - source data/._.DS_Store
- Figure 7 - source data/Figure 7 - source data.xlsx
- __MACOSX/Figure 7 - source data/._Figure 7 - source data.xlsx
